# Supplementary material for: Measurement of Glycosylated Alpha-Fetoprotein Improves Diagnostic Power over the Native Form in Hepatocellular Carcinoma
Source: PLoS One. 2014 Oct 13;9(10):e110366. doi: 10.1371/journal.pone.0110366 (PMC4195728; doi:10.1371/journal.pone.0110366)
Supplement: Table S1 — (XLSX) [file pone.0110366.s008.xlsx]

## Sheet: Table S1
	Table S1. Sample size calculation by previous studies using AUC.
	Normal group vs HCC group
	Area under ROC curve (0.735)		Type Ⅰ Error - Alpha
			0.2	0.1	0.05	0.01
	Type Ⅱ Error - Beta	0.2	13 + 13	17 + 17	22 + 22	33 + 33
		0.1	18 + 18	23 + 23	29 + 29	41 + 41
		0.05	22 + 22	29 + 29	35 + 35	49 + 49
		0.01	33 + 33	41 + 41	48 + 48	64 + 64
	HCC group vs Recovery group
	Area under ROC curve (0.756)		Type Ⅰ Error - Alpha
			0.2	0.1	0.05	0.01
	Type Ⅱ Error - Beta	0.2	10 + 10	14 + 14	19 + 19	28 + 28
		0.1	15 + 15	19 + 19	24 + 24	34 + 34
		0.05	18 + 18	24 + 24	29 + 29	40 + 40
		0.01	27 + 27	33 + 33	39 + 39	52 + 52
