# Supplementary material for: Measurement of Glycosylated Alpha-Fetoprotein Improves Diagnostic Power over the Native Form in Hepatocellular Carcinoma
Source: PLoS One. 2014 Oct 13;9(10):e110366. doi: 10.1371/journal.pone.0110366 (PMC4195728; doi:10.1371/journal.pone.0110366)
Supplement: Table S2 — (XLSX) [file pone.0110366.s009.xlsx]

## Sheet: Table S2
Table S2. List of peptides and product ions for the standard glycoprotein (INV1).
Peptide type	Peptide sequence	Q1 (m/z)	Q1 ion charge	Q3 (m/z)	Q3 ion charge	Q3 ion type	Retention time (min)	Isotype	Fragmentor (volt)	Collision energy (volt)
Nonglycopeptide	IEIYSSDDLK	591.798	2	1069.5	1	y9	23.5	light	380	20.9
				940.462	1	y8	23.5	light	380	20.9
				827.378	1	y7	23.5	light	380	20.9
				664.315	1	y6	23.5	light	380	20.9
				356.218	1	b3	23.5	light	380	20.9
	IEIYSSDDLK	595.805	2	1077.52	1	y9	23.5	heavy	380	20.9
				948.476	1	y8	23.5	heavy	380	20.9
				835.392	1	y7	23.5	heavy	380	20.9
				672.329	1	y6	23.5	heavy	380	20.9
				356.218	1	b3	23.5	heavy	380	20.9
Nonglycopeptide	VVDFGK	332.687	2	565.298	1	y5	16.1	light	380	11.6
				466.23	1	y4	16.1	light	380	11.6
				351.203	1	y3	16.1	light	380	11.6
				204.134	1	y2	16.1	light	380	11.6
				199.144	1	b2	16.1	light	380	11.6
	VVDFGK	336.694	2	573.312	1	y5	16.1	heavy	380	11.6
				474.244	1	y4	16.1	heavy	380	11.6
				359.217	1	y3	16.1	heavy	380	11.6
				212.148	1	y2	16.1	heavy	380	11.6
				199.144	1	b2	16.1	heavy	380	11.6
Glycopeptide	NPVLAANSTQFR	659.349	2	1007.53	1	y9	22.4	light	380	23.3
				894.443	1	y8	22.4	light	380	23.3
				823.406	1	y7	22.4	light	380	23.3
				752.369	1	y6	22.4	light	380	23.3
				638.326	1	y5	22.4	light	380	23.3
	NPVLAANSTQFR	664.353	2	1017.54	1	y9	22.4	heavy	380	23.3
				904.451	1	y8	22.4	heavy	380	23.3
				833.414	1	y7	22.4	heavy	380	23.3
				762.377	1	y6	22.4	heavy	380	23.3
				648.334	1	y5	22.4	heavy	380	23.3
Deglycopeptide	NPVLAADSTQFR	659.841	2	1008.51	1	y9	23.2	light	380	23.3
				895.427	1	y8	23.2	light	380	23.3
				824.39	1	y7	23.2	light	380	23.3
				753.353	1	y6	23.2	light	380	23.3
				638.326	1	y5	23.2	light	380	23.3
	NPVLAADSTQFR	664.845	2	1018.52	1	y9	23.2	heavy	380	23.3
				905.435	1	y8	23.2	heavy	380	23.3
				834.398	1	y7	23.2	heavy	380	23.3
				763.361	1	y6	23.2	heavy	380	23.3
				648.334	1	y5	23.2	heavy	380	23.3
Glycopeptide	FATNTTLTK	498.772	2	849.468	1	y8	18.9	light	380	17.6
				778.431	1	y7	18.9	light	380	17.6
				677.383	1	y6	18.9	light	380	17.6
				563.34	1	y5	18.9	light	380	17.6
				462.292	1	y4	18.9	light	380	17.6
	FATNTTLTK	502.779	2	857.482	1	y8	18.9	heavy	380	17.6
				786.445	1	y7	18.9	heavy	380	17.6
				685.397	1	y6	18.9	heavy	380	17.6
				571.354	1	y5	18.9	heavy	380	17.6
				470.306	1	y4	18.9	heavy	380	17.6
Deglycopeptide	FATDTTLTK	499.264	2	850.452	1	y8	18.9	light	380	17.6
				779.415	1	y7	18.9	light	380	17.6
				678.367	1	y6	18.9	light	380	17.6
				563.34	1	y5	18.9	light	380	17.6
				462.292	1	y4	18.9	light	380	17.6
	FATDTTLTK	503.271	2	858.466	1	y8	18.9	heavy	380	17.6
				787.429	1	y7	18.9	heavy	380	17.6
				686.381	1	y6	18.9	heavy	380	17.6
				571.354	1	y5	18.9	heavy	380	17.6
				470.306	1	y4	18.9	heavy	380	17.6
