# Supplementary material for: Measurement of Glycosylated Alpha-Fetoprotein Improves Diagnostic Power over the Native Form in Hepatocellular Carcinoma
Source: PLoS One. 2014 Oct 13;9(10):e110366. doi: 10.1371/journal.pone.0110366 (PMC4195728; doi:10.1371/journal.pone.0110366)
Supplement: Table S3 — (XLSX) [file pone.0110366.s010.xlsx]

## Sheet: Table S3
Table S3. Study design for the blocking and randomization.
Sample ID	Number Annotation	Step 01	Step 02	Step 03	Group Annotation	Statistic analysis
		MARS depletion	Tryptic digestion	MRM-MS analysis		Normal group : 0 HCC group : 1
Normal _01	060	026	086	106	HCC	1
Normal _02	104	116	033	020	HCC	1
Normal _03	003	023	007	105	Normal	0
Normal _04	098	019	078	070	HCC	1
Normal _05	051	010	030	053	Normal	0
Normal _06	040	089	035	013	Normal	0
Normal _07	042	022	001	104	Normal	0
Normal _08	038	062	023	073	HCC	1
Normal _09	049	096	107	095	HCC	1
Normal _10	015	117	038	117	HCC	1
Normal _11	119	074	075	090	HCC	1
Normal _12	085	118	076	066	Normal	0
Normal _13	027	014	013	019	Normal	0
Normal _14	113	041	063	040	Normal	0
Normal _15	031	107	065	059	HCC	1
Normal _16	039	001	067	041	Normal	0
Normal _17	046	016	101	091	HCC	1
Normal _18	026	102	049	014	HCC	1
Normal _19	084	028	094	115	HCC	1
Normal _20	102	047	016	037	Normal	0
Normal _21	065	040	085	045	HCC	1
Normal _22	055	095	068	049	Normal	0
Normal _23	029	114	040	118	Normal	0
Normal _24	076	058	090	023	HCC	1
Normal _25	054	005	025	032	HCC	1
Normal _26	033	105	099	015	Normal	0
Normal _27	089	***	047	085	Normal	0
Normal _28	048	059	055	113	Normal	0
Normal _29	019	098	***	030	Normal	0
Normal _30	107	013	118	039	Normal	0
Normal _31	050	091	036	064	HCC	1
Normal _32	101	071	045	088	HCC	1
Normal _33	010	069	037	***
Normal _34	043	115	010	120	HCC	1
Normal _35	001	054	080	026	Normal	0
Normal _36	041	075	022	084	Normal	0
Normal _37	008	021	026	077	HCC	1
Normal _38	018	099	114	119	Normal	0
Normal _39	078	119	109	079	HCC	1
Normal _40	044	032	034	035	HCC	1
Normal _41	030	033	021	102	Normal	0
Normal _42	072	109	041	096	HCC	1
Normal _43	066	093	079	065	Normal	0
Normal _44	118	110	060	097	HCC	1
Normal _45	105	042	050	057	HCC	1
Normal _46	110	004	024	029	Normal	0
Normal _47	017	029	097	076	Normal	0
Normal _48	024	043	071	075	HCC	1
Normal _49	058	048	084	021	HCC	1
Normal _50	108	066	028	022	Normal	0
Normal _51	111	085	014	068	HCC	1
Normal _52	013	060	044	017	Normal	0
Normal _53	036	063	006	048	Normal	0
Normal _54	092	006	116	083	HCC	1
Normal _55	022	009	043	018	Normal	0
Normal _56	009	025	004	107	Normal	0
Normal _57	080	024	073	002	HCC	1
Normal _58	087	045	102	103	HCC	1
Normal _59	053	008	061	050	Normal	0
Normal _60	037	052	***	***
HCC _01	069	108	100	061	HCC	1
HCC _02	077	***	012	101	Normal	0
HCC _03	083	094	039	114	HCC	1
HCC _04	064	046	113	098	Normal	0
HCC _05	002	113	103	043	Normal	0
HCC _06	020	120	105	094	HCC	1
HCC _07	103	017	106	008	Normal	0
HCC _08	061	111	019	086	HCC	1
HCC _09	067	038	093	044	Normal	0
HCC _10	114	106	054	072	Normal	0
HCC _11	071	034	008	025	HCC	1
HCC _12	007	027	074	087	Normal	0
HCC _13	086	051	083	078	Normal	0
HCC _14	057	061	031	016	HCC	1
HCC _15	025	100	087	081	HCC	1
HCC _16	088	101	003	024	Normal	0
HCC _17	081	035	046	006	HCC	1
HCC _18	079	057	032	056	HCC	1
HCC _19	056	112	064	082	HCC	1
HCC _20	116	044	059	058	Normal	0
HCC _21	082	092	117	071	HCC	1
HCC _22	068	037	017	051	Normal	0
HCC _23	023	080	057	110	Normal	0
HCC _24	005	007	053	004	HCC	1
HCC _25	062	002	***	005	HCC	1
HCC _26	096	011	062	116	HCC	1
HCC _27	117	097	048	062	HCC	1
HCC _28	074	072	027	036	Normal	0
HCC _29	014	018	002	028	HCC	1
HCC _30	016	030	081	003	Normal	0
HCC _31	028	064	072	033	Normal	0
HCC _32	047	083	052	031	Normal	0
HCC _33	059	090	015	***
HCC _34	075	104	098	060	Normal	0
HCC _35	091	012	020	093	HCC	1
HCC _36	115	003	077	074	HCC	1
HCC _37	021	049	082	069	HCC	1
HCC _38	099	067	066	099	HCC	1
HCC _39	032	***	120	055	Normal	0
HCC _40	109	081	069	111	Normal	0
HCC _41	093	015	042	012	HCC	1
HCC _42	004	020	005	009	Normal	0
HCC _43	063	031	011	089	Normal	0
HCC _44	006	039	091	046	Normal	0
HCC _45	045	084	051	063	HCC	1
HCC _46	052	065	112	108	Normal	0
HCC _47	094	055	111	092	Normal	0
HCC _48	034	070	070	052	HCC	1
HCC _49	120	076	018	109	HCC	1
HCC _50	106	050	092	034	HCC	1
HCC _51	100	073	009	100	HCC	1
HCC _52	035	078	110	054	Normal	0
HCC _53	112	077	104	067	HCC	1
HCC _54	011	103	095	001	Normal	0
HCC _55	097	086	119	042	Normal	0
HCC _56	090	088	***	080	Normal	0
HCC _57	070	079	088	027	Normal	0
HCC _58	012	056	058	007	HCC	1
HCC _59	073	082	089	038	Normal	0
HCC _60	095	068	029	010	Normal	0
		036	115	011	HCC	1
		087	056	047	HCC	1
		053	096	112	HCC	1
			108
						*** Blocked
