# Supplementary material for: Measurement of Glycosylated Alpha-Fetoprotein Improves Diagnostic Power over the Native Form in Hepatocellular Carcinoma
Source: PLoS One. 2014 Oct 13;9(10):e110366. doi: 10.1371/journal.pone.0110366 (PMC4195728; doi:10.1371/journal.pone.0110366)
Supplement: Table S4 — (XLSX) [file pone.0110366.s011.xlsx]

## Sheet: Table S4
Table S4. Comparing the areas under two receiver operating characteristic (ROC) curves.
A)	Normal group vs HCC group
		AUC	SE a	95% CI b
	Nonglycopeptide	0.687	0.0489	0.597 to 0.769
	Deglycopeptide	0.859	0.0332	0.784 to 0.916
	a DeLong et al., 1988
	b Binomial exact
	Pairwise comparison of ROC curves
	Difference between areas	0.171
	Standard Errorc	0.0523
	95% Confidence Interval	0.0689 to 0.274
	z statistic	3.278
	Significance level	P = 0.0010
	c DeLong et al., 1988
B)	LC group vs HCC subgroup (stage Ⅰ)
		AUC	SE a	95% CI b
	Nonglycopeptide	0.712	0.0738	0.587 to 0.818
	Deglycopeptide	0.918	0.036	0.823 to 0.972
	a DeLong et al., 1988
	b Binomial exact
	Pairwise comparison of ROC curves
	Difference between areas	0.206
	Standard Errorc	0.0718
	95% Confidence Interval	0.0649 to 0.347
	z statistic	2.863
	Significance level	P = 0.0042
	c DeLong et al., 1988
